# Supplementary material for: Charlson Comorbidity Index is correlated with all-cause readmission within six months in patients with heart failure: a retrospective cohort study in China
Source: BMC Cardiovasc Disord. 2023 Mar 6;23:111. doi: 10.1186/s12872-023-03151-9 (PMC9987074; doi:10.1186/s12872-023-03151-9)
Supplement: Supplementary file 1 — Additional file 1: Table S1. Results of univariate analysis. Table S2. Subgroup analysis and tests for interaction. Table S3. Results of multivariate analysis based on five multiple imputations. Table S4. The ROC analysis for CCI predicting readmission. [file 12872_2023_3151_MOESM1_ESM.xlsx]

## Sheet: Table S1
Table S1 Results of univariate analysis
variables	statistics	readmission within 6 months
CCI	1.86 ± 0.95	1.20 (1.09, 1.32) <0.001
age (years)
<60	172 (8.84%)	Ref
60-89	1052 (54.06%)	1.23 (0.88, 1.73) 0.221
90-110	722 (37.10%)	1.18 (0.84, 1.66) 0.349
gender
female	1134 (58.27%)	Ref
male	812 (41.73%)	1.10 (0.92, 1.33) 0.289
BMI (kg/m2)	21.81 ± 13.85	1.00 (0.99, 1.01) 0.738
occupation
urban resident	1619 (84.32%)	Ref
farmer	190 (9.90%)	0.49 (0.35, 0.69) <0.001
others	111 (5.78%)	0.95 (0.64, 1.40) 0.786
admission ward
cardiology ward	1501 (77.13%)	Ref
general ward	256 (13.16%)	0.90 (0.69, 1.19) 0.464
others	189 (9.71%)	0.59 (0.42, 0.82) 0.002
admission way
emergency	925 (47.53%)	Ref
non-emergency	1021 (52.47%)	1.01 (0.84, 1.20) 0.964
discharge day	8.00 (6.00-10.00)	1.03 (1.02, 1.04) <0.001
body temperature (℃)	36.42 ± 0.44	0.82 (0.66, 1.01) 0.067
pulse (bpm)	85.16 ± 21.52	1.00 (0.99, 1.00) 0.037
respiration (bpm)	19.07 ± 1.73	1.00 (0.94, 1.05) 0.871
SBP (mmHg)	131.15 ± 24.54	0.99 (0.99, 1.00) <0.001
DBP (mmHg)	76.71 ± 14.36	0.99 (0.99, 1.00) 0.031
NYHA
II	343 (17.63%)	Ref
III	1019 (52.36%)	1.47 (1.13, 1.91) 0.004
IV	584 (30.01%)	2.06 (1.55, 2.73) <0.001
Killip
I	523 (26.88%)	Ref
II	1010 (51.90%)	1.10 (0.89, 1.37) 0.373
III	369 (18.96%)	0.96 (0.73, 1.27) 0.780
IV	44 (2.26%)	2.59 (1.37, 4.86) 0.032
type of heart failure
left	466 (23.95%)	Ref
right	51 (2.62%)	1.41 (0.77, 2.59) 0.269
both	1429 (73.43%)	2.00 (1.59, 2.51) <0.001
type II respiratory failure
no	1842 (94.66%)	Ref
yes	104 (5.34%)	0.91 (0.61, 1.37) 0.650
GCS	14.90 ± 0.78	1.01 (0.90, 1.14) 0.819
GFR (ml/min)	65.37 (42.51-90.40)	0.99 (0.99, 1.00) <0.001
cystatin (mg/l)	1.54 (1.21-2.17)	1.19 (1.08, 1.32) 0.001
WBC (109/l)	7.26 ± 3.46	0.98 (0.96, 1.01) 0.266
HGB (g/l)	115.26 ± 24.38	1.00 (0.99, 1.00) 0.025
hs-TnT (pg/ml)	0.05 (0.02-0.12)	0.92 (0.83, 1.01) 0.092
BNP (pg/ml)	743.81 (300.08-1721.81)	1.00 (1.00, 1.00) 0.371
HSCRP (mg/l)
<=5	303 (15.57%)	Ref
>5	605 (31.09%)	0.97 (0.73, 1.30) 0.860
missing	1038 (53.34%)	1.22 (0.94, 1.58) 0.143
ALB (g/l)	36.58 ± 4.96	1.02 (1.00, 1.04) 0.064
LVEF (%)
<45	204 (10.48%)	Ref
>=45	419 (21.53%)	1.00 (0.71, 1.40) 0.978
missing	1323 (67.99%)	0.94 (0.69, 1.27) 0.677
The values of the table are OR, 95%CI and P value for univariate analysis

## Sheet: Table S2
Table S2 Subgroup analysis and tests for interaction
Subgroups	N	readmission within 6 months	P for interaction
age (years)			0.059
<60	172	1.90 (1.23, 2.93) 0.004
60-89	1052	1.12 (0.97, 1.29) 0.118
90-110	722	1.09 (0.93, 1.29) 0.291
sex			0.25
female	1134	1.08 (0.94, 1.24) 0.303
male	812	1.22 (1.05, 1.43) 0.011
BMI (kg/m2)			0.949
<24	1525	1.14 (1.02, 1.28) 0.025
>=24	421	1.12 (0.90, 1.40) 0.309
occupation			0.053
urban resident	1619	1.07 (0.96, 1.20) 0.213
farmer	190	1.30 (0.90, 1.86) 0.158
others	111	1.86 (1.14, 3.05) 0.014
admission ward			0.132
cardiology ward	1501	1.13 (1.00, 1.26) 0.043
general ward	256	1.01 (0.71, 1.43) 0.969
others	189	1.58 (1.09, 2.30) 0.016
admission way			0.552
emergency	925	1.11 (0.95, 1.29) 0.185
non-emergency	1021	1.17 (1.02, 1.35) 0.026
discharge days			0.582
<=7	926	1.19 (1.02, 1.39) 0.037
>7	1020	1.12 (0.98, 1.27) 0.106
body temperature (℃)			0.355
<37.0	1805	1.13 (1.02, 1.25) 0.024
>=37.0	141	1.46 (0.89, 2.40) 0.139
pulse (bpm)			0.159
<100	1486	1.10 (0.97, 1.23) 0.129
>=100	460	1.29 (1.05, 1.59) 0.016
respiration (bpm)			0.057
<20	1473	1.09 (0.97, 1.22) 0.167
>=20	473	1.36 (1.10, 1.67) 0.005
SBP (mmHg)			0.97
<140	1215	1.15 (1.00, 1.31) 0.043
>=140	731	1.15 (0.97, 1.36) 0.103
DBP (mmHg)			0.81
<90	1542	1.14 (1.02, 1.28) 0.022
>=90	404	1.13 (0.90, 1.43) 0.284
NYHA			0.718
II	343	1.12 (0.84, 1.44) 0.372
III	1019	1.21 (1.05, 1.39) 0.009
IV	584	1.08 (0.89, 1.31) 0.414
Killip			0.917
I	523	1.09 (0.89, 1.34) 0.413
II	1010	1.22 (1.05, 1.41) 0.009
III	369	1.05 (0.83, 1.32) 0.689
IV	44	1.21 (0.48, 3.01) 0.688
type of heart failure			0.453
left	466	1.24 (0.99, 1.56) 0.063
right	51	1.60 (0.64, 4.00) 0.317
both	1429	1.11 (0.99, 1.25) 0.080
type II respiratory failure			0.055
no	1842	1.17 (1.05, 1.30) 0.003
yes	104	0.70 (0.44, 1.12) 0.137
GCS			0.9866
<15	40	1.03 (0.41, 2.61) 0.947
>=15	1906	1.14 (1.03, 1.26) 0.013
GFR (ml/min)			0.418
<90	1401	1.13 (1.01, 1.27) 0.033
>=90	483	1.27 (0.99, 1.62) 0.056
cystatin (mg/l)			0.042
<1.55	957	1.30 (1.10, 1.53) 0.002
>=1.55	949	1.04 (0.91, 1.19) 0.537
WBC (109/l)			0.999
<10	1614	1.15 (1.03, 1.29) 0.017
>=10	306	1.17 (0.91, 1.51) 0.231
HGB (g/l)			0.992
>=120 for male and >=110 for female	1109	1.15 (1.00, 1.33) 0.057
<120 for male and <110 for female	837	1.13 (0.97, 1.32) 0.113
hs-TnT (pg/ml)			0.183
<=0.05	931	1.22 (1.04, 1.44) 0.023
>0.05	938	1.06 (0.92, 1.22) 0.413
BNP (pg/ml)			0.355
<=743.60	956	1.20 (1.03, 1.41) 0.021
>=744.02	956	1.09 (0.95, 1.26) 0.215
HSCRP (mg/l)			0.058
<=5	303	1.28 (0.96, 1.70) 0.091
>5	605	1.34 (1.11, 1.61) 0.002
missing	1038	1.02 (0.89, 1.18) 0.748
ALB (g/l)			0.735
<35	620	1.19 (0.99, 1.41) 0.058
>=35	1230	1.15 (1.00, 1.32) 0.046
LVEF (%)			0.723
<45	204	1.18 (0.82, 1.69) 0.375
>=45	419	1.03 (0.81, 1.32) 0.804
missing	1323	1.16 (1.03, 1.31) 0.018
The values of the table are OR, 95%CI and P value for subgroup analysis

## Sheet: Table S3
Table S3 Results of multivariate analysis based on five multiple imputations
model	non-adjusted	Adjust I	Adjust II	fully-adjusted
replication 1	1.19 (1.09, 1.32) <0.001	1.19 (1.08, 1.31) <0.001	1.13 (1.02, 1.25) 0.021	1.18 (1.06, 1.31) 0.002
replication 2	1.20 (1.09, 1.32) <0.001	1.19 (1.08, 1.31) <0.001	1.13 (1.02, 1.25) 0.018	1.19 (1.07, 1.32) 0.002
replication 3	1.20 (1.09, 1.32) <0.001	1.19 (1.08, 1.31) <0.001	1.13 (1.02, 1.25) 0.017	1.18 (1.06, 1.31) 0.002
replication 4	1.20 (1.09, 1.32) <0.001	1.19 (1.08, 1.31) <0.001	1.13 (1.02, 1.24) 0.020	1.18 (1.07, 1.32) 0.002
replication 5	1.20 (1.09, 1.32) <0.001	1.19 (1.08, 1.31) <0.001	1.13 (1.02, 1.25) 0.017	1.19 (1.07, 1.32) 0.001
combined replcations	1.19 (1.09, 1.32) <0.001	1.19 (1.08, 1.31) <0.001	1.13 (1.02, 1.25) 0.021	1.18 (1.06, 1.31) 0.002
raw data	1.20 (1.09, 1.32) <0.001	1.19 (1.08, 1.31) <0.001	1.14 (1.03, 1.26) 0.011	1.18 (1.05, 1.32) 0.006
The values of the table are OR, 95%CI and P value for multivariate analysis based on five multiple imputations

## Sheet: Table S4
Table S4 The ROC analysis for CCI predicting readmission
Combination	AUC	AUC LBCI	AUC UBCI	specificity	sensitivity
CCI	54.18	51.67	56.68	79.15	28.02
CCI+age	54.65	52.04	57.26	60.68	47.99
CCI+sex	54.2	51.57	56.82	65.45	43.06
CCI+BMI	54.83	52.2	57.47	82.49	25.03
CCI+occupation	56.15	53.61	58.68	51.24	56.56
CCI+admission ward	56.19	53.65	58.72	50.72	58.75
CCI+admission way	53.93	51.31	56.55	87.57	19.97
CCI+discharge days	57.5	54.9	60.09	51.4	59.79
CCI+body temperature	55.31	52.69	57.92	60.68	48.25
CCI+pulse	55.11	52.48	57.73	61.19	47.73
CCI+respiration	54.52	51.9	57.14	53.53	54.99
CCI+SBP	57.03	54.41	59.66	63.4	49.42
CCI+DBP	55.07	52.45	57.7	71.4	37.35
CCI+NYHA	58.14	55.58	60.7	63.74	49.29
CCI+Killip	55.49	52.87	58.1	86.13	23.35
CCI+type of heart failure	58.94	56.44	61.44	28.51	83.66
CCI+type II respiratory failure	54.19	51.66	56.72	81.11	26.85
CCI+GCS	54.2	51.68	56.71	79.15	28.02
CCI+GFR	58.03	55.41	60.64	49.78	64.98
CCI+cystatin	56.73	54.11	59.35	56.12	56.17
CCI+WBC	54.69	52.04	57.34	79.24	29.06
CCI+HGB	55.16	52.51	57.81	74.83	33.68
CCI+hs-TnT	52.9	50.19	55.61	82.58	26.02
CCI+BNP	54.96	52.28	57.63	62.78	48.41
CCI+HSCRP	56.02	53.45	58.6	60.94	47.86
CCI+ALB	55.54	52.83	58.25	85.33	24.55
CCI+LVEF	54.46	51.86	57.05	79.15	28.02
Variables for adjusted I model	54.67	52.03	57.3	55.74	52.92
Variables for adjusted II model	63.61	61.06	66.16	65.36	55.56
Variables for fully adjusted model	68.35	65.75	70.95	70.08	58.64
Abbreviations: LBCI: lower bound confidence interval; UBCI: upper bound confidence interval
